# Supplementary material for: Deep Learning-Based Calibration of a Multi-Point Thin-Film Thermocouple Array for Temperature Field Measurement
Source: Sensors (Basel). 2026 Mar 20;26(6):1956. doi: 10.3390/s26061956 (PMC13030179; doi:10.3390/s26061956)
Supplement: Supplementary file 1 [file sensors-26-01956-s001.zip]

Archive with 1 entries (1 files):
- sensors-4199680-supplementary.pdf
